# Supplementary material for: Genome-Wide Identification of the Ferric Chelate Reductase (FRO) Gene Family in Peanut and Its Diploid Progenitors: Structure, Evolution, and Expression Profiles
Source: Plants (Basel). 2024 Jan 31;13(3):418. doi: 10.3390/plants13030418 (PMC10857631; doi:10.3390/plants13030418)
Supplement: Supplementary file 1 [file plants-13-00418-s001.zip]

Archive with 3 entries (2 files):
- supplementary files/
- supplementary files/supplementary figures.pdf
- supplementary files/Supplementary Tables.xlsx
