# Supplementary material for: Genome-Wide Identification of the Ferric Chelate Reductase (FRO) Gene Family in Peanut and Its Diploid Progenitors: Structure, Evolution, and Expression Profiles
Source: Plants (Basel). 2024 Jan 31;13(3):418. doi: 10.3390/plants13030418 (PMC10857631; doi:10.3390/plants13030418)
Supplement: Supplementary file 1 [file plants-13-00418-s001.zip › supplementary files/Supplementary Tables.xlsx]

## Sheet: Table S1
Table S1. Analysis of the ten conserved motifs of AhFRO proteins in peanut
Motif	Logo	Sequence	Width	Annotation
1		RLJGJPFESCIRYHIWLGHLMMTFFTIHGLSYCIVWAVTNQ	41	NADPH OXIDASE/FERRIC REDUCTION OXIDASE 2
2		VGVLVSGPKTMRZEVAAVCRSNLAENLH	28	Not Found
3		QSRRRVKLVSARVLPCKAVELVLSKTPNLKYNPTSVIFINIPSISKLQWH	50	NADPH OXIDASE/FERRIC REDUCTION OXIDASE 2
4		PGIRRKKFELFFYTHHLYIIFLVFFIFHVGDSYFTIMLGGFFLFILDRFL	50	NADPH OXIDASE/FERRIC REDUCTION OXIDASE 2
5		VSVEGPYGPASTDYLRYESLVLVAGGSGITPFLSIJRELIYLSSTSKYPT	50	FNR_nucleotide-bd/CATH-Gene3D/FERRIC REDUCTION OXIDASE 3, MITOCHONDRIAL-RELATED/NADPH OXIDASE
6		FKPNPTDSPISAILGPNSWVWLGAIVSSSFIIFLILJGLINHYYIFPVDH	50	NADPH OXIDASE/FERRIC REDUCTION OXIDASE 2
7		KNGVERELESJPNQILAKATNVHYGGRPBLRRILLELKESN	41	Not Found
8		FSITSSSRLEPETLSVVIKSEGKWTQKLYDMJSAPD	36	FAD-bd_8/FAD_binding_8
9		LKSAASLGLKLWQLKLERLALRFGLVGNICLAFLFLPVSRG	41	Non cytoplasmic domain/TMHMM entry/Transmembrane region
10		CVSIAIGASVVVLWNKKENAKEAKKVQNM	29	Not Found

## Sheet: Table S2
Table S2: The best templates of peanut AhFRO proteins selected from the SwissModel template library for building 3D structure models
Protein name	Template	Sequence Identity (%)	Coverage	GMQE	Desceipyion
AhFRO2.1	7d3f.1.A	20.41	A 179-520	0.29	Dual oxidase 1 Cryo-EM structure of human DUOX1-DUOXA1 in high-calcium state
AhFRO2.2	7d3f.1.A	21.6	A 194-535	0.29	Dual oxidase 1 Cryo-EM structure of human DUOX1-DUOXA1 in high-calcium state
AhFRO2.3	7d3f.1.A	20.06	A 178-520	0.29	Dual oxidase 1 Cryo-EM structure of human DUOX1-DUOXA1 in high-calcium state
AhFRO2.4	7d3f.1.A	26.19	A 180-230	0.04	Dual oxidase 1 Cryo-EM structure of human DUOX1-DUOXA1 in high-calcium state
AhFRO2.5	7d3f.1.A	21.53	A 193-535	0.3	Dual oxidase 1 Cryo-EM structure of human DUOX1-DUOXA1 in high-calcium state
AhFRO7.1	6wxr.1.A	22.9	A 175-733	0.37	Dual oxidase 1 CryoEM structure of mouse DUOX1-DUOXA1 complex in the absence of NADPH
AhFRO7.2	6wxr.1.A	22.45	A 178-736	0.4	Dual oxidase 1 CryoEM structure of mouse DUOX1-DUOXA1 complex in the absence of NADPH
AhFRO8.1	8gz3.1.B	23.16	A107-703	0.43	Cytochrome b-245 heavy chain Structure of human phagocyte NADPH oxidase in the resting state
AhFRO8.2	8gz3.1.B	22.88	A107-703	0.43	Cytochrome b-245 heavy chain Structure of human phagocyte NADPH oxidase in the resting state
AdFRO2.1	7d3f.1.A	20.71	A 179-520	0.29	Dual oxidase 1 Cryo-EM structure of human DUOX1-DUOXA1 in high-calcium state
AdFRO2.2	1qfy.1.A	15.15	A11-146	0.25	PROTEIN (FERREDOXIN: NADP+ REDUCTASE) PEA FNR Y308S MUTANT IN COMPLEX WITH NADP+
AdFRO2.3	7d3f.1.A	26.53	A70-118	0.15	Dual oxidase 1 Cryo-EM structure of human DUOX1-DUOXA1 in high-calcium state
AdFRO7	6wxr.1.A	22.68	A178-736	0.36	Dual oxidase 1 CryoEM structure of mouse DUOX1-DUOXA1 complex in the absence of NADPH
AdFRO8	8gz3.1.B	22.78	A107-703	0.43	Cytochrome b-245 heavy chain Structure of human phagocyte NADPH oxidase in the resting state
AiFRO2	7d3f.1.A	21.24	A193-535	0.3	Dual oxidase 1 Cryo-EM structure of human DUOX1-DUOXA1 in high-calcium state
AiFRO7	6wxr.1.A	22.45	A 179-737	0.35	Dual oxidase 1 CryoEM structure of mouse DUOX1-DUOXA1 complex in the absence of NADPH
AiFRO8	8gz3.1.B	22.88	A107-703	0.43	Cytochrome b-245 heavy chain Structure of human phagocyte NADPH oxidase in the resting state

## Sheet: Table S3
Table S3 Expression profiles (TPM) of AhFRO genes in different tissues of peanut
Gene_id	Gene_name	Lateral stem leaf	Mainstem leaf	Seedling leaf	Vegetative shoot tip	Reproductive shoot tip	Root	Nodule	Perianth	Stamen	Pistils	Peg tip aerial	Peg tip below soil	Peg tip to fruit Pattee 1	Fruit Pattee 1	Fruit Pattee 3	Pericarp Pattee 5	Pericarp Pattee 6	Seed Pattee 5	Seed Pattee 6	Seed Pattee 7	Seed Pattee 8	Seed Pattee 10
Arahy.RAFL9Y	AhFRO2.1	0	0.0214673	0.0396287	0.282315	0.344644	1.54252	0.0113196	0.447687	0.0547216	0.0774551	0.862679	0.430239	0.11356	0.782224	0.339103	0.0574235	0.0169099	0	0	0	0	0.0302108
Arahy.FN45FY	AhFRO2.2	0	0	0	0.243747	0.166973	1.70656	0	0.170025	0	0.0416848	0.0456989	0	0	0	0	0	0	0	0	0	0	0
Arahy.HAEB4P	AhFRO2.3	0.523776	2.77575	0.449101	2.08458	3.52097	4.35229	3.77042	1.39741	0.699445	0.94978	1.4371	1.83053	1.8816	1.48124	0.701189	1.2488	1.43547	5.87128	9.62632	5.66897	9.27785	1.12716
Arahy.1V3YN0	AhFRO2.4	0.288973	0.287712	0.166121	0.448001	0.314901	0.965412	0.126714	1.36017	1.46676	0.243569	0.170075	0.0730502	0	0.873634	0.637756	0.42972	0.243998	0.199895	0.0653999	0.0582729	0	0
Arahy.SV1BLK	AhFRO2.5	0.528609	2.06426	0.301818	1.81742	3.51094	7.44095	3.24168	2.8137	1.51149	0.69987	1.05076	1.73533	1.92832	1.12164	1.24541	1.9112	1.82439	3.93511	6.0187	4.0188	5.11979	1.09524
Arahy.ALC201	AhFRO7.1	165.131	177.925	144.384	19.5452	15.686	3.90611	1.72624	17.2402	5.39193	138.548	30.6751	1.06746	6.7727	5.46523	5.81014	6.83053	6.17094	5.96722	6.10289	5.72843	5.66821	3.41824
Arahy.HUI7W7	AhFRO7.2	208.23	229.958	169.89	21.3575	21.8758	3.54878	1.60928	22.3719	3.613	186.243	43.1052	1.83955	6.45654	2.03241	2.29519	4.29868	5.36615	4.3949	4.87506	4.78591	4.56211	0.989545
Arahy.K80MA6	AhFRO8.1	6.56715	8.42198	7.76519	7.57085	7.88739	17.0136	7.23679	3.3795	1.64196	5.81654	3.41821	2.4713	13.4552	4.46357	8.59944	7.44385	5.69765	20.8153	8.41197	12.9489	7.36523	6.39411
Arahy.425GF3	AhFRO8.2	4.29414	4.72531	4.71621	1.58973	4.5452	6.60972	0.164414	2.38481	0.587481	2.88613	1.46319	0.721116	8.4036	4.49888	6.71437	6.70642	4.49121	15.5343	7.59827	12.1483	6.64737	1.27635

## Sheet: Table S4
Table S4. Primers of peanut AhFRO genes for qRT-PCR analysis
Genes	Forward (5'→3')	Reverse (5'→3')
AhFRO2.1	TTGAAACTGGAGGACGCAGG	TGCCATGGGCAGTGAAGAAAGT
AhFRO2.2	GCAATGGGTGCAAGTATAGCTG	GCAAGGATTTGGTTTGGTAGGC
AhFRO2.3	GTGTCACCAAGCTCAGTGGT	TAGCTGCAACCTCTTGCCTC
AhFRO2.4	CCTACCAAGTTATGGAATCAACGGT	AGCACCAAGCCAAACCCAAC
AhFRO2.5	AATGGGTGCAAGTGCAGCTGT	GGCAAGGATCTGGTTTGGTAGGC
AhFRO7.1	GGGCAGGTTTTATTTTCTTGATGCC	TTCTCAGGAATGTGGTCTTCTCC
AhFRO7.2	GCAGGTTTTATTTTCTTGGAGCC	TCAGGAATGTGGTCTTCTCCAG
AhFRO8.1	CCTGAGAGTCCGTGTTGCTT	CAGGTCCACCATCCAAGAGG
AhFRO8.2	GCATGAAGGAATCGGTTGCG	AGTTGAGGGAGTGGAAAGCG
Ah60S	ACAGTTGGTCCTCACTTCAG	GCTCATTTATGTAAGCTTCCCT
